# Supplementary material for: Conservation actions and ecological context: optimizing coral reef local management in the Dominican Republic
Source: PeerJ. 2021 Mar 9;9:e10925. doi: 10.7717/peerj.10925 (PMC7953877; doi:10.7717/peerj.10925)
Supplement: Supplemental Information 5 [file peerj-09-10925-s005.xls]

## Sheet: Keys
Year	Date of survey
Depth	Average depth of survey (meters)
TB	Total biomass (kg/100m2)
HB	Herbivorous fish biomass (kg/100m2)
CB	Commercial fish biomass (kg/100m2)
Code	x Year
Code	x Site

## Sheet: Total Biomass
Code	Site	Year	Depth	TB
DR_11	Dominicus Reef	2011	9	5.83374
DR_12	Dominicus Reef	2012	9	8.59661
DR_13	Dominicus Reef	2013	9	8.92134
DR_14	Dominicus Reef	2014	9	8.68406
DR_15	Dominicus Reef	2015	9	8.99634
DR_16	Dominicus Reef	2016	9	9.03361
Pe_11	El Peñón	2011	9	4.92
Pe_12	El Peñón	2012	9	9.19121
Pe_13	El Peñón	2013	9	10.2667
Pe_14	El Peñón	2014	9	14.7189
Pe_15	El Peñón	2015	9	12.8534
Pe_16	El Peñón	2016	9	16.9844
PC_11	Punta Cacón	2011	10	7.18081
PC_12	Punta Cacón	2012	10	5.73939
PC_13	Punta Cacón	2013	10	7.93256
PC_14	Punta Cacón	2014	10	6.64225
PC_15	Punta Cacón	2015	10	10.1072
PC_16	Punta Cacón	2016	10	10.9544

## Sheet: Changes
Code	Site	Year	HB	CB	TB
DR_1	Dominicus Reef	2011	3.7	0.13	5.9
DR_2	Dominicus Reef	2011	3.5	0.15	4.9
DR_3	Dominicus Reef	2011	4	0.2	6.7
DR_4	Dominicus Reef	2011	3.3	0.18	5.8
Pe_1	El Peñón	2011	2.4	0.7	5.2
Pe_2	El Peñón	2011	1.6	0.83	4.4
Pe_3	El Peñón	2011	1.8	0.81	4.5
Pe_4	El Peñón	2011	2.2	0.63	5.6
PC_1	Punta Cacón	2011	1	2.9	6.9
PC_2	Punta Cacón	2011	1.3	3.1	7.5
PC_3	Punta Cacón	2011	1.2	3.4	7
PC_4	Punta Cacón	2011	1.1	2.8	7.3
DR_1	Dominicus Reef	2016	7	0.79	9.1
DR_2	Dominicus Reef	2016	5.2	0.86	8.9
DR_3	Dominicus Reef	2016	6.2	0.74	9
DR_4	Dominicus Reef	2016	6	0.79	9.1
Pe_1	El Peñón	2016	2.19	5.1	16.16
Pe_2	El Peñón	2016	2.98	5.5	18.23
Pe_3	El Peñón	2016	3.44	4.98	17.48
Pe_4	El Peñón	2016	2.59	4.47	16.12
PC_1	Punta Cacón	2016	5.17	3.1	12.2
PC_2	Punta Cacón	2016	4.67	4.1	10.14
PC_3	Punta Cacón	2016	5.51	2.8	10.23
PC_4	Punta Cacón	2016	4.27	3.2	11.41
